# Supplementary material for: Correction: Vitamin D status and its determinants in German elite athletes
Source: Eur J Appl Physiol. 2025 Sep 29;125(12):3797–8. doi: 10.1007/s00421-025-05965-1 (PMC12678464; doi:10.1007/s00421-025-05965-1)
Supplement: Supplementary file 1 — Supplementary file1 (XLSX 106 KB) [file 421_2025_5965_MOESM1_ESM.xlsx]

## Sheet: CUBN_rs3740165
Individual regression results for each fold
Variable	Estimate	Std. Error	t value	Pr(>|t|)
(Intercept)	16.6903	3.68531	4.52889	7.76513e-06	*
CUBN_rs3740165TT	0.956063	2.06173	0.463719	0.643092
placeoutdoor	3.79491	1.61552	2.34903	0.0192916	*
age	0.63956	0.193005	3.31371	0.00100166	*
(Intercept)	15.4675	3.56595	4.33756	1.80912e-05	*
CUBN_rs3740165TT	2.15526	2.08833	1.03205	0.302646
placeoutdoor	4.14145	1.61035	2.57178	0.0104632	*
age	0.630242	0.1811	3.48008	0.000554115	*
(Intercept)	16.81	3.44815	4.87507	1.55154e-06	*
CUBN_rs3740165TT	2.16132	2.05296	1.05278	0.293053
placeoutdoor	4.28171	1.64665	2.60026	0.00964783	*
age	0.566144	0.175598	3.2241	0.00136356	*
(Intercept)	14.9566	3.69379	4.04912	6.13495e-05	*
CUBN_rs3740165TT	1.86225	2.10236	0.885792	0.376242
placeoutdoor	3.59325	1.63243	2.20117	0.0282742	*
age	0.685134	0.191235	3.58268	0.000380429	*
(Intercept)	15.5602	3.74361	4.15647	3.92067e-05	*
CUBN_rs3740165TT	2.09758	2.19491	0.955657	0.339797
placeoutdoor	4.25325	1.62289	2.62079	0.00909165	*
age	0.637905	0.190542	3.34784	0.000888024	*
(Intercept)	16.1026	3.69514	4.35777	1.65834e-05	*
CUBN_rs3740165TT	1.86371	2.03452	0.916043	0.360176
placeoutdoor	4.2906	1.6524	2.59658	0.0097501	*
age	0.630303	0.188414	3.34531	0.000896699	*
(Intercept)	14.9377	3.63989	4.10389	4.89454e-05	*
CUBN_rs3740165TT	1.88725	2.13575	0.883646	0.3774
placeoutdoor	3.65455	1.58817	2.3011	0.0218818	*
age	0.678017	0.185563	3.65384	0.000291536	*
(Intercept)	14.4836	3.58388	4.04132	6.33462e-05	*
CUBN_rs3740165TT	2.07551	2.03677	1.01902	0.308786
placeoutdoor	4.11242	1.69858	2.42109	0.0159023	*
age	0.697977	0.188041	3.71184	0.000233821	*
(Intercept)	15.8954	3.68321	4.31564	1.99187e-05	*
CUBN_rs3740165TT	1.72733	2.23232	0.773786	0.439498
placeoutdoor	4.40921	1.62746	2.70926	0.00702266	*
age	0.629779	0.183564	3.43084	0.000662052	*
(Intercept)	14.7947	3.38958	4.36475	1.60852e-05	*
CUBN_rs3740165TT	2.1999	1.5984	1.37632	0.169465
placeoutdoor	3.56406	1.5933	2.2369	0.0258235	*
age	0.68367	0.169346	4.03713	6.44453e-05	*
Average performance metrics
Metric	Mean	SD
MAE	9.58757	0.95216
RMSE	12.7301	1.8303
R2	0.0939664	0.048195
Adjusted R2	0.0313304	0.051343
Results of regression using the full data (uncorrected p-values)
Variable	Estimate	Std. Error	t value	Pr(>|t|)
(Intercept)	15.5943	3.4165	4.5644	6.43e-06
CUBN_rs3740165TT	1.89593	1.9426	0.976	0.329589
placeoutdoor	4.01514	1.54306	2.6021	0.009564
age	0.64657	0.1748	3.699	0.0002425

## Sheet: CYP24A1_rs2762934
Individual regression results for each fold
Variable	Estimate	Std. Error	t value	Pr(>|t|)
(Intercept)	18.9829	4.80366	3.95175	9.12403e-05	*
CYP24A1_rs2762934AG	-0.671078	3.73693	-0.17958	0.857571
CYP24A1_rs2762934GG	-1.99071	3.63275	-0.547991	0.583994
placeoutdoor	3.81567	1.6082	2.37263	0.0181189	*
age	0.64465	0.191103	3.37331	0.00081281	*
(Intercept)	18.466	5.28315	3.49527	0.00052449	*
CYP24A1_rs2762934AG	-0.582104	4.40464	-0.132157	0.894924
CYP24A1_rs2762934GG	-1.4503	4.3176	-0.335905	0.737112
placeoutdoor	4.10851	1.61419	2.54525	0.0112802	*
age	0.636631	0.180357	3.52985	0.000462237	*
(Intercept)	18.759	5.04394	3.71911	0.000227469	*
CYP24A1_rs2762934AG	0.541569	4.50927	0.120101	0.904461
CYP24A1_rs2762934GG	-0.532452	4.41664	-0.120556	0.904101
placeoutdoor	4.26883	1.65052	2.58635	0.0100401	*
age	0.576744	0.175301	3.29002	0.00108753	*
(Intercept)	19.8062	5.07128	3.90556	0.00010975	*
CYP24A1_rs2762934AG	-2.92027	4.09912	-0.712414	0.47661
CYP24A1_rs2762934GG	-3.46782	4.00925	-0.864955	0.387564
placeoutdoor	3.6553	1.63525	2.23532	0.0259289	*
age	0.687032	0.189383	3.62775	0.000321618	*
(Intercept)	20.6549	4.98243	4.14554	4.10638e-05	*
CYP24A1_rs2762934AG	-2.78553	4.1842	-0.665726	0.505953
CYP24A1_rs2762934GG	-3.78322	4.08571	-0.925965	0.354998
placeoutdoor	4.27238	1.62697	2.62598	0.00895725	*
age	0.648221	0.189007	3.42961	0.000664531	*
(Intercept)	19.1492	4.78044	4.00574	7.3294e-05	*
CYP24A1_rs2762934AG	-0.819361	3.75353	-0.218291	0.82731
CYP24A1_rs2762934GG	-1.77131	3.64129	-0.486452	0.626904
placeoutdoor	4.28614	1.65395	2.59145	0.00989507	*
age	0.634295	0.18778	3.37786	0.00079968	*
(Intercept)	18.102	5.00964	3.61344	0.000339415	*
CYP24A1_rs2762934AG	-0.895701	4.02168	-0.222718	0.823865
CYP24A1_rs2762934GG	-1.95027	3.94415	-0.494472	0.621236
placeoutdoor	3.63727	1.58871	2.28946	0.0225566	*
age	0.685443	0.184125	3.72271	0.000224422	*
(Intercept)	17.7496	4.72432	3.75707	0.000196571	*
CYP24A1_rs2762934AG	-1.01565	3.7204	-0.272995	0.784993
CYP24A1_rs2762934GG	-1.86854	3.60632	-0.518128	0.604646
placeoutdoor	4.10184	1.70298	2.40862	0.0164489	*
age	0.706579	0.186939	3.77973	0.000180065	*
(Intercept)	20.0859	5.08029	3.95369	9.04966e-05	*
CYP24A1_rs2762934AG	-2.92825	4.29406	-0.68193	0.495664
CYP24A1_rs2762934GG	-2.67408	4.19238	-0.637842	0.523929
placeoutdoor	4.44158	1.62853	2.72735	0.00665603	*
age	0.633005	0.183747	3.44498	0.000629426	*
(Intercept)	16.096	4.32709	3.71983	0.000226841	*
CYP24A1_rs2762934AG	1.1043	3.16756	0.348629	0.727545
CYP24A1_rs2762934GG	0.349328	3.02951	0.115309	0.908256
placeoutdoor	3.55028	1.60116	2.21731	0.0271441	*
age	0.691869	0.169701	4.07698	5.47202e-05	*
Average performance metrics
Metric	Mean	SD
MAE	9.60152	0.932354
RMSE	12.7817	1.80194
R2	0.0855457	0.0456152
Adjusted R2	-0.00073496	0.0496784
Results of regression using the full data (uncorrected p-values)
Variable	Estimate	Std. Error	t value	Pr(>|t|)
(Intercept)	18.813	4.58967	4.099	4.904e-05
CYP24A1_rs2762934AG	-1.08711	3.71239	-0.2928	0.769781
CYP24A1_rs2762934GG	-1.90766	3.61505	-0.5277	0.597962
placeoutdoor	4.02405	1.5455	2.6037	0.0095193
age	0.65251	0.17383	3.7538	0.0001964

## Sheet: CYP24A1_rs2762939
Individual regression results for each fold
Variable	Estimate	Std. Error	t value	Pr(>|t|)
(Intercept)	15.8801	4.05242	3.91867	0.000104192	*
CYP24A1_rs2762939GC	3.74442	2.59969	1.44033	0.15053
CYP24A1_rs2762939GG	0.879482	2.4335	0.361406	0.71798
placeoutdoor	3.80109	1.59646	2.38095	0.0177206	*
age	0.626398	0.194083	3.22747	0.0013485	*
(Intercept)	14.4097	4.16512	3.4596	0.000596855	*
CYP24A1_rs2762939GC	4.70961	2.84693	1.65428	0.0988252
CYP24A1_rs2762939GG	2.45667	2.71448	0.905027	0.365975
placeoutdoor	4.09286	1.60232	2.55433	0.0109946	*
age	0.622777	0.18357	3.39258	0.000758706	*
(Intercept)	14.7066	3.74941	3.92237	0.000102621	*
CYP24A1_rs2762939GC	6.0403	2.76755	2.18254	0.0296309	*
CYP24A1_rs2762939GG	3.46247	2.62251	1.32029	0.187468
placeoutdoor	4.17354	1.63408	2.55406	0.0110045	*
age	0.555803	0.178575	3.11244	0.00198412	*
(Intercept)	14.9449	4.14415	3.60626	0.000348556	*
CYP24A1_rs2762939GC	3.32409	2.71403	1.22478	0.221354
CYP24A1_rs2762939GG	0.888382	2.5666	0.346132	0.729419
placeoutdoor	3.68865	1.62968	2.26342	0.0241269	*
age	0.680423	0.192253	3.53921	0.000446844	*
(Intercept)	15.8248	3.97519	3.9809	8.09501e-05	*
CYP24A1_rs2762939GC	4.0757	2.82854	1.44092	0.150356
CYP24A1_rs2762939GG	1.03426	2.66407	0.388226	0.698046
placeoutdoor	4.21985	1.61834	2.60751	0.00944665	*
age	0.614631	0.193518	3.17609	0.00160338	*
(Intercept)	15.3305	4.04319	3.79167	0.000171895	*
CYP24A1_rs2762939GC	4.24097	2.62589	1.61506	0.107059
CYP24A1_rs2762939GG	1.94331	2.47023	0.786693	0.431912
placeoutdoor	4.2482	1.63771	2.59398	0.00982366	*
age	0.619156	0.189907	3.2603	0.00120493	*
(Intercept)	14.827	3.93257	3.77032	0.000186816	*
CYP24A1_rs2762939GC	3.39605	2.5178	1.34882	0.178135
CYP24A1_rs2762939GG	1.14091	2.40389	0.474611	0.635315
placeoutdoor	3.60733	1.58338	2.27824	0.023222	*
age	0.673332	0.186693	3.60662	0.000348174	*
(Intercept)	13.9057	3.93178	3.53674	0.000450914	*
CYP24A1_rs2762939GC	4.21162	2.53598	1.66075	0.0975215
CYP24A1_rs2762939GG	1.96512	2.38469	0.824057	0.410382
placeoutdoor	4.06192	1.69104	2.40202	0.0167445	*
age	0.686458	0.189947	3.61395	0.000338676	*
(Intercept)	14.6441	4.01832	3.64434	0.00030217	*
CYP24A1_rs2762939GC	5.00745	2.79188	1.79358	0.0736105
CYP24A1_rs2762939GG	2.49028	2.62807	0.947572	0.3439
placeoutdoor	4.31143	1.6196	2.66203	0.00806959	*
age	0.609385	0.185481	3.28544	0.00110491	*
(Intercept)	13.7325	3.8902	3.53002	0.000462176	*
CYP24A1_rs2762939GC	4.74211	2.51351	1.88665	0.059907
CYP24A1_rs2762939GG	2.43689	2.36673	1.02964	0.303778
placeoutdoor	3.50246	1.57862	2.21868	0.0270501	*
age	0.679487	0.169497	4.00884	7.23751e-05	*
Average performance metrics
Metric	Mean	SD
MAE	9.58209	0.971523
RMSE	12.7036	1.80811
R2	0.0957646	0.0466908
Adjusted R2	0.0104392	0.0510415
Results of regression using the full data (uncorrected p-values)
Variable	Estimate	Std. Error	t value	Pr(>|t|)
(Intercept)	14.8856	3.77109	3.9473	9.138e-05
CYP24A1_rs2762939GC	4.30684	2.51804	1.7104	0.0878656
CYP24A1_rs2762939GG	1.82671	2.37644	0.7687	0.442478
placeoutdoor	3.98191	1.53325	2.597	0.0097037
age	0.63537	0.1763	3.6039	0.0003476

## Sheet: CYP3A4_rs2740574
Individual regression results for each fold
Variable	Estimate	Std. Error	t value	Pr(>|t|)
(Intercept)	14.9575	3.82282	3.91268	0.000106677	*
CYP3A4_rs2740574TT	3.0895	1.82479	1.69307	0.0911941
placeoutdoor	4.13092	1.63813	2.52173	0.0120521	*
age	0.627912	0.192833	3.25626	0.0012218	*
(Intercept)	13.9894	3.58614	3.90097	0.000111656	*
CYP3A4_rs2740574TT	4.1161	1.70524	2.4138	0.0162173	*
placeoutdoor	4.55305	1.63208	2.78972	0.00551723	*
age	0.615978	0.181457	3.39462	0.000753055	*
(Intercept)	14.6564	3.52147	4.16203	3.83709e-05	*
CYP3A4_rs2740574TT	4.75401	1.76372	2.69544	0.00731523	*
placeoutdoor	4.82337	1.667	2.89345	0.00401121	*
age	0.553842	0.176499	3.13793	0.00182282	*
(Intercept)	13.4692	3.81623	3.52945	0.000463034	*
CYP3A4_rs2740574TT	3.59358	1.83257	1.96095	0.0505529
placeoutdoor	3.93513	1.65839	2.37285	0.0181061	*
age	0.677821	0.190317	3.56154	0.000411426	*
(Intercept)	13.6711	3.74593	3.64958	0.000295849	*
CYP3A4_rs2740574TT	4.47684	1.73845	2.5752	0.0103602	*
placeoutdoor	4.60288	1.63678	2.81216	0.00515228	*
age	0.625382	0.191172	3.27132	0.00115902	*
(Intercept)	14.2279	3.79597	3.74816	0.000203381	*
CYP3A4_rs2740574TT	4.20947	1.91303	2.20042	0.0283274	*
placeoutdoor	4.68012	1.67327	2.79699	0.00539803	*
age	0.615129	0.188668	3.26038	0.0012044	*
(Intercept)	14.3428	3.64092	3.93933	9.58751e-05	*
CYP3A4_rs2740574TT	2.68674	1.72461	1.55789	0.120024
placeoutdoor	3.89209	1.61828	2.40507	0.0166072	*
age	0.671616	0.185266	3.62513	0.000324785	*
(Intercept)	12.6812	3.68453	3.44173	0.00063668	*
CYP3A4_rs2740574TT	4.30635	1.77079	2.43189	0.0154425	*
placeoutdoor	4.51993	1.72203	2.62477	0.00899075	*
age	0.686751	0.18813	3.65041	0.000295257	*
(Intercept)	14.5052	3.65277	3.97101	8.43532e-05	*
CYP3A4_rs2740574TT	3.62754	1.74221	2.08215	0.0379405	*
placeoutdoor	4.76943	1.66565	2.86341	0.00440359	*
age	0.612034	0.182445	3.35462	0.000867818	*
(Intercept)	13.3142	3.47841	3.82766	0.0001493	*
CYP3A4_rs2740574TT	4.10495	1.81859	2.25721	0.0245142	*
placeoutdoor	4.11308	1.63771	2.51149	0.0124012	*
age	0.668759	0.17271	3.87215	0.00012529	*
Average performance metrics
Metric	Mean	SD
MAE	9.55786	0.952582
RMSE	12.7077	1.78254
R2	0.0952092	0.0456142
Adjusted R2	0.0326467	0.048844
Results of regression using the full data (uncorrected p-values)
Variable	Estimate	Std. Error	t value	Pr(>|t|)
(Intercept)	13.9946	3.47846	4.0232	6.706e-05
CYP3A4_rs2740574TT	3.9073	1.68657	2.3167	0.020956
placeoutdoor	4.41002	1.56782	2.8128	0.00512
age	0.63411	0.17501	3.6233	0.0003231

## Sheet: VDBP_rs2070741
Individual regression results for each fold
Variable	Estimate	Std. Error	t value	Pr(>|t|)
(Intercept)	19.8983	3.84468	5.17555	3.55085e-07	*
VDBP_rs2070741TT	-2.839	1.88887	-1.50302	0.133597
placeoutdoor	3.69889	1.61292	2.29328	0.0223322	*
age	0.643961	0.189663	3.3953	0.000751728	*
(Intercept)	18.1844	3.66469	4.96207	1.01783e-06	*
VDBP_rs2070741TT	-1.02859	1.85748	-0.553755	0.580044
placeoutdoor	4.05416	1.6292	2.48844	0.01322	*
age	0.636996	0.179723	3.54433	0.000438169	*
(Intercept)	19.6563	3.61918	5.43115	9.55471e-08	*
VDBP_rs2070741TT	-1.19724	1.93263	-0.619487	0.535935
placeoutdoor	4.2172	1.66285	2.53612	0.0115744	*
age	0.573235	0.174132	3.29195	0.00108007	*
(Intercept)	17.2278	3.80207	4.53116	7.68102e-06	*
VDBP_rs2070741TT	-0.851516	1.83361	-0.464394	0.642609
placeoutdoor	3.54242	1.64115	2.1585	0.031462	*
age	0.692871	0.19	3.64669	0.000299421	*
(Intercept)	18.8288	3.79755	4.95815	1.03563e-06	*
VDBP_rs2070741TT	-1.73916	1.88834	-0.921002	0.357579
placeoutdoor	4.16113	1.63418	2.54632	0.0112435	*
age	0.644995	0.189005	3.41259	0.000706076	*
(Intercept)	19.3748	3.86339	5.01497	7.87564e-07	*
VDBP_rs2070741TT	-1.94044	1.92154	-1.00984	0.313161
placeoutdoor	4.11778	1.66931	2.46675	0.0140376	*
age	0.63525	0.186952	3.39793	0.00074457	*
(Intercept)	18.2801	3.74567	4.88034	1.51415e-06	*
VDBP_rs2070741TT	-2.00389	1.84328	-1.08713	0.277611
placeoutdoor	3.48767	1.60121	2.17816	0.0299581	*
age	0.683085	0.18385	3.71544	0.00023069	*
(Intercept)	16.7554	3.65655	4.58229	6.09269e-06	*
VDBP_rs2070741TT	-0.681114	1.73772	-0.391958	0.69529
placeoutdoor	4.01475	1.71202	2.34504	0.0194952	*
age	0.708423	0.18675	3.79344	0.000170664	*
(Intercept)	19.4664	3.67641	5.29495	1.93443e-07	*
VDBP_rs2070741TT	-2.40292	1.81298	-1.3254	0.185768
placeoutdoor	4.32173	1.63235	2.64755	0.0084166	*
age	0.632245	0.181329	3.48674	0.000541138	*
(Intercept)	16.342	3.48701	4.68655	3.77354e-06	*
VDBP_rs2070741TT	0.394374	1.67223	0.235837	0.813676
placeoutdoor	3.61191	1.61272	2.23964	0.0256435	*
age	0.689587	0.169892	4.05898	5.8913e-05	*
Average performance metrics
Metric	Value
MAE	9.58977	0.961073
RMSE	12.8007	1.84445
R2	0.084361	0.0471423
Adjusted R2	0.0210723	0.0499777
Results of regression using the full data (uncorrected p-values)
Variable	Estimate	Std. Error	t value	Pr(>|t|)
(Intercept)	18.4059	3.51672	5.2338	2.524e-07
VDBP_rs2070741TT	-1.42074	1.74247	-0.8154	0.415286
placeoutdoor	3.92117	1.55473	2.5221	0.012001
age	0.65338	0.17352	3.7655	0.0001877

## Sheet: VDBP_rs7041
Individual regression results for each fold
Variable	Estimate	Std. Error	t value	Pr(>|t|)
(Intercept)	12.4822	3.80485	3.2806	0.00112398	*
VDBP_rs7041AC	6.65539	1.60983	4.13422	4.3174e-05	*
VDBP_rs7041CC	5.4576	1.85464	2.94268	0.00343773	*
placeoutdoor	4.00238	1.57456	2.5419	0.0113905	*
age	0.636795	0.189303	3.36389	0.000840471	*
(Intercept)	12.6831	3.46916	3.65595	0.000289138	*
VDBP_rs7041AC	6.98615	1.55619	4.48928	9.27132e-06	*
VDBP_rs7041CC	6.04386	1.80407	3.35013	0.000881624	*
placeoutdoor	4.39025	1.56105	2.81237	0.00515126	*
age	0.595196	0.176039	3.38105	0.000790527	*
(Intercept)	13.0922	3.49237	3.74879	0.000203015	*
VDBP_rs7041AC	7.71143	1.71364	4.50002	8.84665e-06	*
VDBP_rs7041CC	6.11139	1.87649	3.25681	0.00121969	*
placeoutdoor	4.42868	1.58464	2.79475	0.00543609	*
age	0.550823	0.170623	3.2283	0.00134467	*
(Intercept)	11.2247	3.68907	3.04268	0.00249454	*
VDBP_rs7041AC	7.73006	1.60916	4.80379	2.18205e-06	*
VDBP_rs7041CC	6.25049	1.79382	3.48446	0.000545899	*
placeoutdoor	3.9408	1.57975	2.49458	0.0130006	*
age	0.659834	0.186563	3.53678	0.000450961	*
(Intercept)	11.8047	3.67702	3.21039	0.00142813	*
VDBP_rs7041AC	7.85769	1.59932	4.91314	1.28994e-06	*
VDBP_rs7041CC	6.73335	1.81958	3.7005	0.000244025	*
placeoutdoor	4.63223	1.56764	2.95491	0.00330489	*
age	0.613422	0.18519	3.3124	0.00100563	*
(Intercept)	12.3397	3.71905	3.31797	0.000986901	*
VDBP_rs7041AC	7.84162	1.63763	4.78838	2.34499e-06	*
VDBP_rs7041CC	5.68232	1.79974	3.1573	0.00170889	*
placeoutdoor	4.67935	1.60296	2.91919	0.00370098	*
age	0.611801	0.184255	3.32041	0.000978518	*
(Intercept)	11.4287	3.60799	3.16762	0.00165137	*
VDBP_rs7041AC	6.67899	1.58533	4.213	3.09812e-05	*
VDBP_rs7041CC	6.21576	1.84998	3.35991	0.000852362	*
placeoutdoor	4.03555	1.54465	2.6126	0.0093143	*
age	0.667365	0.1809	3.68915	0.000255185	*
(Intercept)	10.2626	3.55927	2.88335	0.00414039	*
VDBP_rs7041AC	8.17887	1.48347	5.51334	6.21548e-08	*
VDBP_rs7041CC	6.7299	1.72122	3.90995	0.000107883	*
placeoutdoor	4.52341	1.63855	2.76062	0.00602629	*
age	0.687865	0.182654	3.76595	0.00019	*
(Intercept)	11.626	3.52216	3.30081	0.00104779	*
VDBP_rs7041AC	8.05908	1.51119	5.33294	1.5949e-07	*
VDBP_rs7041CC	6.70048	1.76027	3.80651	0.000162291	*
placeoutdoor	4.66114	1.5674	2.97379	0.00311384	*
age	0.60606	0.177962	3.40555	0.00072497	*
(Intercept)	11.6823	3.40367	3.43226	0.000658976	*
VDBP_rs7041AC	6.8788	1.60571	4.28397	2.2862e-05	*
VDBP_rs7041CC	6.41364	1.85993	3.44832	0.000622061	*
placeoutdoor	3.97354	1.55394	2.55708	0.010912	*
age	0.660723	0.170571	3.8736	0.000124658	*
Average performance metrics
Metric	Value
MAE	9.3274	0.739796
RMSE	12.5216	1.65685
R2	0.139216	0.0735097
Adjusted R2	0.0579895	0.0804031
Results of regression using the full data (uncorrected p-values)
Variable	Estimate	Std. Error	t value	Pr(>|t|)
(Intercept)	11.8895	3.39994	3.497	0.0005163
VDBP_rs7041AC	7.4488	1.50677	4.9436	1.077e-06
VDBP_rs7041CC	6.22624	1.71836	3.6234	0.0003232
placeoutdoor	4.33488	1.49432	2.9009	0.0038993
age	0.62767	0.17064	3.6783	0.0002625

## Sheet: DHCR7_rs12785878
Individual regression results for each fold
Variable	Estimate	Std. Error	t value	Pr(>|t|)
(Intercept)	18.4293	4.21489	4.37243	1.55706e-05	*
DHCR7_rs12785878TG	-2.59772	2.26304	-1.14789	0.251678
DHCR7_rs12785878TT	0.224198	2.23896	0.100135	0.920286
placeoutdoor	3.77101	1.61169	2.33979	0.0197703	*
age	0.645833	0.190798	3.38491	0.000780132	*
(Intercept)	18.2471	3.86191	4.72489	3.15458e-06	*
DHCR7_rs12785878TG	-2.84925	2.05505	-1.38646	0.166349
DHCR7_rs12785878TT	0.357245	2.04293	0.174869	0.861267
placeoutdoor	4.18556	1.61324	2.5945	0.00980736	*
age	0.63722	0.178458	3.57069	0.000397622	*
(Intercept)	19.8185	3.93949	5.03073	7.29595e-07	*
DHCR7_rs12785878TG	-2.91391	2.39908	-1.2146	0.225212
DHCR7_rs12785878TT	-0.013462	2.37971	-0.00565699	0.995489
placeoutdoor	4.26707	1.65706	2.57509	0.0103678	*
age	0.575093	0.173629	3.31221	0.00100691	*
(Intercept)	18.1845	4.19353	4.33633	1.82178e-05	*
DHCR7_rs12785878TG	-3.49792	2.22832	-1.56975	0.117236
DHCR7_rs12785878TT	-0.732145	2.22396	-0.329208	0.742165
placeoutdoor	3.43596	1.65035	2.08196	0.0379594	*
age	0.702718	0.188921	3.71964	0.000227011	*
(Intercept)	19.2436	4.15105	4.63584	4.75929e-06	*
DHCR7_rs12785878TG	-3.68273	2.25347	-1.63425	0.10296
DHCR7_rs12785878TT	-0.540623	2.25336	-0.239919	0.81051
placeoutdoor	4.20675	1.62544	2.58807	0.00998791	*
age	0.641063	0.187593	3.4173	0.00069444	*
(Intercept)	19.3507	4.02798	4.80406	2.1775e-06	*
DHCR7_rs12785878TG	-3.65274	2.23532	-1.6341	0.102998
DHCR7_rs12785878TT	-0.837243	2.24391	-0.373118	0.709252
placeoutdoor	4.30451	1.66007	2.59297	0.009852	*
age	0.64902	0.186297	3.4838	0.000547068	*
(Intercept)	18.1451	4.03183	4.50047	8.82895e-06	*
DHCR7_rs12785878TG	-3.07122	2.16182	-1.42067	0.156168
DHCR7_rs12785878TT	-0.542766	2.17363	-0.249705	0.80294
placeoutdoor	3.49137	1.59352	2.19098	0.0290116	*
age	0.682369	0.183552	3.71758	0.000228873	*
(Intercept)	17.8326	3.99125	4.46792	1.02057e-05	*
DHCR7_rs12785878TG	-3.63779	2.12366	-1.71298	0.0874653
DHCR7_rs12785878TT	-0.280571	2.12706	-0.131906	0.895123
placeoutdoor	4.07525	1.70693	2.38747	0.0174124	*
age	0.709188	0.184791	3.83778	0.000143531	*
(Intercept)	18.9699	3.94809	4.80483	2.16959e-06	*
DHCR7_rs12785878TG	-3.6926	2.06292	-1.78999	0.0741869
DHCR7_rs12785878TT	0.122634	2.09328	0.0585843	0.953312
placeoutdoor	4.42156	1.6295	2.71345	0.00693659	*
age	0.629853	0.181267	3.47472	0.000565372	*
(Intercept)	16.7202	3.86323	4.32805	1.88848e-05	*
DHCR7_rs12785878TG	-1.39684	2.0391	-0.685026	0.493711
DHCR7_rs12785878TT	1.43957	2.05238	0.701416	0.483438
placeoutdoor	3.72162	1.60613	2.31714	0.0209834	*
age	0.678493	0.172888	3.92447	0.000101763	*
Average performance metrics
Metric	Mean	SD
MAE	9.55322	0.953854
RMSE	12.7025	1.80838
R2	0.103585	0.0582438
Adjusted R2	0.0190103	0.0634738
Results of regression using the full data (uncorrected p-values)
Variable	Estimate	Std. Error	t value	Pr(>|t|)
(Intercept)	18.5073	3.80195	4.8678	1.552e-06
DHCR7_rs12785878TG	-3.09084	2.05979	-1.5006	0.134153
DHCR7_rs12785878TT	-0.077874	2.05985	-0.0378	0.969859
placeoutdoor	3.98872	1.54903	2.575	0.0103356
age	0.654006	0.172997	3.7804	0.0001771

## Sheet: DHCR7_rs3829251
Individual regression results for each fold
Variable	Estimate	Std. Error	t value	Pr(>|t|)
(Intercept)	18.2413	4.86198	3.75183	0.000200651	*
DHCR7_rs3829251AG	-1.28916	3.58426	-0.359671	0.719277
DHCR7_rs3829251GG	-0.739051	3.48724	-0.21193	0.832266
placeoutdoor	3.79578	1.62503	2.33582	0.0199782	*
age	0.649269	0.191866	3.38397	0.000782726	*
(Intercept)	17.9249	4.58022	3.91355	0.000106227	*
DHCR7_rs3829251AG	-1.32567	3.41235	-0.388491	0.697851
DHCR7_rs3829251GG	-0.578876	3.30074	-0.175378	0.860868
placeoutdoor	4.11395	1.61753	2.54335	0.0113405	*
age	0.644224	0.1801	3.57703	0.0003884	*
(Intercept)	19.7177	4.79851	4.10913	4.78922e-05	*
DHCR7_rs3829251AG	-1.56762	3.79574	-0.412994	0.679825
DHCR7_rs3829251GG	-1.08358	3.70474	-0.292485	0.770062
placeoutdoor	4.27083	1.66246	2.56899	0.010549	*
age	0.578049	0.174278	3.31683	0.000990826	*
(Intercept)	17.0408	4.73697	3.5974	0.000360257	*
DHCR7_rs3829251AG	-0.504196	3.39838	-0.148364	0.882128
DHCR7_rs3829251GG	-0.593666	3.27467	-0.18129	0.856228
placeoutdoor	3.56386	1.64715	2.16366	0.0310619	*
age	0.693243	0.190132	3.64612	0.000300153	*
(Intercept)	17.9932	4.78833	3.75773	0.00019583	*
DHCR7_rs3829251AG	-0.917763	3.52535	-0.260333	0.794735
DHCR7_rs3829251GG	-0.638983	3.41867	-0.18691	0.851822
placeoutdoor	4.21942	1.63608	2.57897	0.0102503	*
age	0.647564	0.189344	3.42005	0.000687665	*
(Intercept)	18.8972	4.68564	4.033	6.55728e-05	*
DHCR7_rs3829251AG	-1.43561	3.33194	-0.430862	0.666793
DHCR7_rs3829251GG	-1.2876	3.21998	-0.399878	0.689452
placeoutdoor	4.23736	1.66338	2.54745	0.0112121	*
age	0.639324	0.18704	3.41812	0.000693024	*
(Intercept)	17.2945	4.78777	3.61223	0.000340959	*
DHCR7_rs3829251AG	-0.852477	3.55053	-0.240099	0.810373
DHCR7_rs3829251GG	-0.793519	3.46727	-0.22886	0.819091
placeoutdoor	3.58791	1.60619	2.23381	0.0260306	*
age	0.686281	0.185168	3.70626	0.000238999	*
(Intercept)	17.5611	4.61608	3.80432	0.00016363	*
DHCR7_rs3829251AG	-1.72709	3.42777	-0.503852	0.614634
DHCR7_rs3829251GG	-1.43969	3.31299	-0.434559	0.664109
placeoutdoor	4.04088	1.71258	2.35953	0.0187615	*
age	0.712358	0.186562	3.81835	0.000154898	*
(Intercept)	18.3748	4.57919	4.01267	7.12513e-05	*
DHCR7_rs3829251AG	-1.68311	3.29623	-0.510617	0.609892
DHCR7_rs3829251GG	-0.919385	3.21541	-0.285931	0.775074
placeoutdoor	4.3619	1.63681	2.66488	0.00800275	*
age	0.641677	0.182194	3.52194	0.000476065	*
(Intercept)	16.1292	4.21886	3.82312	0.000152034	*
DHCR7_rs3829251AG	0.131074	3.09187	0.042393	0.966206
DHCR7_rs3829251GG	0.661756	2.98791	0.221478	0.824829
placeoutdoor	3.57839	1.60697	2.2268	0.0264982	*
age	0.693658	0.171484	4.04504	6.24146e-05	*
Average performance metrics
Metric	Mean	SD
MAE	9.56925	0.951785
RMSE	12.7511	1.83316
R2	0.0903778	0.0468068
Adjusted R2	0.00455992	0.0508426
Results of regression using the full data (uncorrected p-values)
Variable	Estimate	Std. Error	t value	Pr(>|t|)
(Intercept)	17.9293	4.39221	4.0821	5.261e-05
DHCR7_rs3829251AG	-1.10584	3.22816	-0.3426	0.732086
DHCR7_rs3829251GG	-0.73457	3.12959	-0.2347	0.814533
placeoutdoor	3.9821	1.55462	2.5615	0.010741
age	0.65736	0.17388	3.7806	0.000177

## Sheet: RXRA_rs7861779
Individual regression results for each fold
Variable	Estimate	Std. Error	t value	Pr(>|t|)
(Intercept)	16.2686	3.43703	4.73332	3.03943e-06	*
RXRA_rs7861779TC	3.19433	1.43408	2.22744	0.026456	*
RXRA_rs7861779TT	-0.8791	2.86733	-0.306592	0.759309
placeoutdoor	3.36153	1.59075	2.11317	0.0351852	*
age	0.669705	0.188848	3.54626	0.000435501	*
(Intercept)	16.4127	3.27079	5.01795	7.75413e-07	*
RXRA_rs7861779TC	2.47702	1.50416	1.64678	0.100359
RXRA_rs7861779TT	-0.72558	2.68522	-0.270213	0.787131
placeoutdoor	3.8263	1.58839	2.40891	0.016434	*
age	0.655954	0.177821	3.68885	0.00025517	*
(Intercept)	17.1168	3.16935	5.40075	1.12118e-07	*
RXRA_rs7861779TC	3.55985	1.46404	2.43152	0.0154592	*
RXRA_rs7861779TT	0.417267	2.79941	0.149056	0.881582
placeoutdoor	3.72289	1.5978	2.33001	0.0202853	*
age	0.609108	0.172338	3.53439	0.000454819	*
(Intercept)	15.4393	3.41009	4.52754	7.81232e-06	*
RXRA_rs7861779TC	2.91268	1.50582	1.93428	0.0537595
RXRA_rs7861779TT	-1.56272	2.98658	-0.523249	0.601081
placeoutdoor	3.19013	1.60688	1.98529	0.0477715	*
age	0.717317	0.187823	3.81912	0.000154435	*
(Intercept)	16.4732	3.39406	4.85354	1.71566e-06	*
RXRA_rs7861779TC	2.57731	1.4732	1.74947	0.0809444
RXRA_rs7861779TT	-1.64288	3.11816	-0.526876	0.598559
placeoutdoor	3.85293	1.59797	2.41114	0.016333	*
age	0.66145	0.187094	3.53539	0.0004527	*
(Intercept)	16.4684	3.41195	4.82668	1.95608e-06	*
RXRA_rs7861779TC	3.21763	1.53524	2.09585	0.0367019	*
RXRA_rs7861779TT	-0.954512	2.69255	-0.354501	0.723144
placeoutdoor	3.73224	1.63085	2.28853	0.0226097	*
age	0.666748	0.185404	3.5962	0.00036188	*
(Intercept)	15.4084	3.29359	4.6783	3.92614e-06	*
RXRA_rs7861779TC	2.87125	1.43345	2.00303	0.0458275	*
RXRA_rs7861779TT	-0.459042	2.86858	-0.160024	0.87294
placeoutdoor	3.21802	1.5476	2.07936	0.0382003	*
age	0.709264	0.181634	3.90491	0.000110076	*
(Intercept)	15.2285	3.34715	4.54971	7.0682e-06	*
RXRA_rs7861779TC	2.51088	1.43929	1.74453	0.081809
RXRA_rs7861779TT	-0.33507	3.08183	-0.108724	0.913474
placeoutdoor	3.70065	1.66334	2.22483	0.0266312	*
age	0.727821	0.18504	3.93332	9.82165e-05	*
(Intercept)	16.128	3.3005	4.88654	1.46972e-06	*
RXRA_rs7861779TC	3.0661	1.45216	2.1114	0.0353364	*
RXRA_rs7861779TT	0.330158	2.64969	0.124602	0.900899
placeoutdoor	3.91494	1.5988	2.44868	0.0147519	*
age	0.664235	0.180661	3.6767	0.000267385	*
(Intercept)	15.393	3.04977	5.04727	6.72574e-07	*
RXRA_rs7861779TC	3.50892	1.49235	2.35127	0.0191775	*
RXRA_rs7861779TT	-1.61919	2.9338	-0.551911	0.581307
placeoutdoor	3.06298	1.55592	1.9686	0.0496655	*
age	0.71809	0.167117	4.29693	2.16081e-05	*
Average performance metrics
Metric	Mean	SD
MAE	9.48184	0.963339
RMSE	12.6881	1.8716
R2	0.098947	0.0462842
Adjusted R2	0.0139394	0.0502451
Results of regression using the full data (uncorrected p-values)
Variable	Estimate	Std. Error	t value	Pr(>|t|)
(Intercept)	16.0603	3.13245	5.1271	4.339e-07
RXRA_rs7861779TC	2.987	1.39697	2.1382	0.03303
RXRA_rs7861779TT	-0.71862	2.68008	-0.2681	0.78872
placeoutdoor	3.5678	1.5136	2.3572	0.01883
age	0.6784	0.17171	3.9509	9.005e-05

## Sheet: RXRA_rs9409929
Individual regression results for each fold
Variable	Estimate	Std. Error	t value	Pr(>|t|)
(Intercept)	20.5809	4.05649	5.07359	5.9115e-07	*
RXRA_rs9409929AG	-3.43017	2.32745	-1.47379	0.141301
RXRA_rs9409929GG	-2.95289	2.35559	-1.25357	0.210709
placeoutdoor	3.97357	1.61873	2.45474	0.0145101	*
age	0.627162	0.191314	3.27818	0.00113321	*
(Intercept)	18.6408	3.8199	4.87992	1.51466e-06	*
RXRA_rs9409929AG	-1.81473	2.03529	-0.891633	0.373105
RXRA_rs9409929GG	-0.669757	2.10213	-0.318608	0.750183
placeoutdoor	4.24422	1.61292	2.63139	0.00881969	*
age	0.62419	0.180106	3.46568	0.000583888	*
(Intercept)	21.3299	3.71698	5.7385	1.84781e-08	*
RXRA_rs9409929AG	-3.33598	2.17511	-1.53371	0.125865
RXRA_rs9409929GG	-2.21825	2.22113	-0.998705	0.318521
placeoutdoor	4.49203	1.6522	2.71882	0.00682699	*
age	0.556965	0.173659	3.20723	0.00144431	*
(Intercept)	18.1755	4.09008	4.44379	1.1362e-05	*
RXRA_rs9409929AG	-1.89045	2.33417	-0.809901	0.418462
RXRA_rs9409929GG	-1.5114	2.37092	-0.637477	0.524167
placeoutdoor	3.66963	1.63629	2.24265	0.025448	*
age	0.683218	0.190763	3.5815	0.000382202	*
(Intercept)	19.769	4.06637	4.86159	1.65094e-06	*
RXRA_rs9409929AG	-2.85648	2.28885	-1.248	0.21273
RXRA_rs9409929GG	-1.8011	2.34362	-0.768508	0.442619
placeoutdoor	4.44791	1.63664	2.71771	0.00684695	*
age	0.623989	0.189342	3.29556	0.00106602	*
(Intercept)	20.3372	3.88189	5.239	2.57646e-07	*
RXRA_rs9409929AG	-3.36355	2.2197	-1.51532	0.130455
RXRA_rs9409929GG	-2.31672	2.26134	-1.02449	0.306203
placeoutdoor	4.51203	1.66025	2.71768	0.00685016	*
age	0.625358	0.187034	3.34354	0.000902448	*
(Intercept)	19.5543	4.00699	4.88005	1.51747e-06	*
RXRA_rs9409929AG	-3.25985	2.21471	-1.47191	0.141807
RXRA_rs9409929GG	-2.70766	2.25965	-1.19827	0.2315
placeoutdoor	3.87971	1.59577	2.43124	0.0154716	*
age	0.661037	0.185951	3.5549	0.000421853	*
(Intercept)	18.4643	3.82139	4.83182	1.90883e-06	*
RXRA_rs9409929AG	-2.63323	2.13647	-1.23251	0.218458
RXRA_rs9409929GG	-2.08388	2.157	-0.966103	0.334556
placeoutdoor	4.21904	1.69634	2.48715	0.0132701	*
age	0.695239	0.18677	3.72244	0.000224586	*
(Intercept)	20.1225	3.89281	5.16914	3.66712e-07	*
RXRA_rs9409929AG	-3.15836	2.17521	-1.45198	0.147265
RXRA_rs9409929GG	-2.30585	2.21957	-1.03887	0.299471
placeoutdoor	4.56801	1.63709	2.79032	0.00550894	*
age	0.615494	0.182471	3.37311	0.000813216	*
(Intercept)	18.0366	3.54544	5.08727	5.51878e-07	*
RXRA_rs9409929AG	-1.89335	2.11434	-0.895477	0.371052
RXRA_rs9409929GG	-0.715249	2.18895	-0.326755	0.744019
placeoutdoor	3.68332	1.60414	2.29613	0.0221672	*
age	0.679217	0.170384	3.9864	7.92888e-05	*
Average performance metrics
Metric	Value
MAE	9.57612	0.968289
RMSE	12.7501	1.84533
R2	0.0895448	0.0406828
Adjusted R2	0.00365579	0.0439017
Results of regression using the full data (uncorrected p-values)
Variable	Estimate	Std. Error	t value	Pr(>|t|)
(Intercept)	19.5225	3.68095	5.3037	1.765e-07
RXRA_rs9409929AG	-2.76407	2.08497	-1.3257	0.185593
RXRA_rs9409929GG	-1.92738	2.12849	-0.9055	0.365666
placeoutdoor	4.17228	1.54876	2.6939	0.007319
age	0.63799	0.17393	3.668	0.000273

[truncated: 7 more sheets: VDR_rs4516035, VDR_apaI_rs7975232, VDR_bsmI_rs1544410, VDR_cdx2_rs11568820, VDR_taqI_rs731236, VDR_rs2238136, VDR_rs7136534]
